# Supplementary material for: Chronic Breast Pain Prior to Breast Cancer Surgery Is Associated with Worse Acute Postoperative Pain Outcomes
Source: J Clin Med. 2021 Apr 27;10(9):1887. doi: 10.3390/jcm10091887 (PMC8123777; doi:10.3390/jcm10091887)
Supplement: Supplementary file 1 [file jcm-10-01887-s001.zip]

Archive with 1 entries (1 files):
- jcm-1185096-supplementary.pdf
